# Supplementary material for: Analysis of the TIL gene family in Brassicaceae species and functional study of BrTIL1 in cold tolerance
Source: Front Plant Sci. 2026 Feb 27;17:1794987. doi: 10.3389/fpls.2026.1794987 (PMC12982346; doi:10.3389/fpls.2026.1794987)
Supplement: Supplementary file 3 [file Table1.xlsx]

## Sheet: Sheet1
Table S1: Primer sequences used in this study
Gene name	Forward primer (5'→3')	Reverse primer (5'→3')	Application
BrTIL1	ATGACGTCGACGGAGAAGAAAG	CTACTTGCCGAAGATAGACTTG	PCR cloning
BrTIL1	GGAGAAGGCGGTGGAGGAAGG	GGTGTCATCAGGAGCAGTGTTGG	Gene expression by RT-qPCR
BrTIL2	CCCATCTTTCTTATCCCATTACCTCAG	TCTCGGTCGTCATCTTCTCTTCTC	Gene expression by RT-qPCR
BrTIL3	CAGAAGGCGGTGGAGGAAGG	TCGTCAGGAGCAGCGTTGG	Gene expression by RT-qPCR
COP9	TCGACGCAGATGCTTAACCAACAG	CAACCTTACCAGCCGAAACAGTCC	Gene expression by RT-qPCR
unnamed protein	CAGGAAACGGGTGATGACGGATG	CACTGGAGTATTCGGCTGCTCTTC	Gene expression by RT-qPCR
GNAT9	TGGATCTGAGCCGTTGAGTCTGG	AGGTTCGCCAGGAGCCAAGTC	Gene expression by RT-qPCR
TMT2	GAGTACAATGAGCAGGAGGCAAGG	GTCTCTGGCATCTTCTCGTGAACG	Gene expression by RT-qPCR
TOPP1	AGGAGCAGACGAGAGCGATGG	CGGCACAGAGCTGTCGGATTTC	Gene expression by RT-qPCR
PPI1	AGGTTGTGAAGTTCGGTGGATTCG	GAGGCTTATCTGCGTCCTTGATGG	Gene expression by RT-qPCR
ACTIN	TGTGCCAATCTACGAGGGTTT	TTTCCCGCTCTGCTGTTGT	Gene expression by RT-qPCR
