# Supplementary material for: Analysis of the TIL gene family in Brassicaceae species and functional study of BrTIL1 in cold tolerance
Source: Front Plant Sci. 2026 Feb 27;17:1794987. doi: 10.3389/fpls.2026.1794987 (PMC12982346; doi:10.3389/fpls.2026.1794987)
Supplement: Supplementary file 4 [file Table2.xlsx]

## Sheet: Sheet1
Table S2: Protein sequences of 23 TIL genes
Gene name	Protein sequence
AtTIL	MTEKKEMEVVKGLNVERYMGRWYEIASFPSRFQPKNGVDTRATYTLNPDGTIHVLNETWSNGKRGFIEGSAYKADPKSDEAKLKVKFYVPPFLPIIPVTGDYWVLYIDPDYQHALIGQPSRSYLWILSRTAQMEEETYKQLVEKAVEEGYDISKLHKTPQSDTPPESNTAPEDSKGVWWFKSLFGK
BrTIL1	MTSTEKKEMKAVKGLDLERYMGRWYEIASFPSRFQPKDGVDTRATYTLNPDGTVHVLNETWNGGKRGFIQGSAYKADPKSDEAKLKVKFFVPPFLPVIPVTGDYWVLYIDPEYQHAVIGQPSRSYLWILSRMAHVEEETYKQLVEKAVEEGYDVSKLHKTPQSDTPPESNTAPDDTKGVWWLKSIFGK
BrTIL2	MTTQNKEMEVKKEEEKMTTQKKEMEVVKDLDLERYMGRWYEIASFPSIFQPKNGVDTRATYTLNPDGTVHVLNETWNGGKRAFIQGSAYKTDPKSDEAKFKVKFYVPPFLPIIPVTGDYWVLYIDPEYQHAVIGQPSRSYLWILSRTAHVEEETYKQLLQKAVEEGYDVSKLHKTPQGDTPPESNAAPDDTKGVWWFKSMFGK
BrTIL3	MTTEKKEMEVVKGLDLERYMGRWYEIASFPSRFQPKNGADTRATYTLNPDGTVKVLNETWDGGKRGFIQGSAFKTDPKSDEAKFKVRFYVPPFLPIIPVTGDYWVLYIDPEYQHAVIGQPSRSYLWILSRTAHVEEETYKQLVEKAVEQGYDVSKLHKTAQSDTPPESDAAPDDTKGIWWLKSIFGK
BraTIL1	MMYVKVLMMVIAIWFVPMTYSNGAEAPAGDVAEAPGADAFNNDWYDARSTFYGDIHGGDTLKKKEEEKMTTQNKEMEVVKDLDLERYMGRWYEIASFPSIFQPKNGIDTRATYTLNPDGTVDVLNETWNSGKRVFIQGSAYKTDPKSDEAKFKVKFYVPPFLPIIPVTGDYWVLYIDPEYQHAVIGQPSRSYLWILSRTAHVEEETYKQLLEKAVEEGYDVSKLHKTPQSDTPPESNAAPNDTKDQMLK
BraTIL2	MTTQKKEMEVVKDLDLERYMGRWYEIASFPSIFQPKNGVDTRATYTLNPDGTVHVLNETWNGGKRAFIQGSAYKTDPKSDEAKFKVKFYVPPFLPIIPVTGDYWVLYIDPEYQHAVIGQPSRSYLWILSRTAHVEEETYKQLLQKAVEEGYDVSKLHKTPQSDTPPESNAAPDDTKGVWWFKSMFGK
BraTIL3	MTTEKKEMEVVKGLDLERYMGRWYEIASFPSRFQPKNGADTRATYTLNPDGTVKVLNETWDGGKRGFIQGSAFKTDPKSDEAKFKVRFYVPPFLPIIPVTGDYWVLYIDPEYQHAVIGQPSRSYLWILSRTAHVEEETYKQLVEKAVEQGYDVSKLHKTAQSDTPPESDAAPDDTKGIWWLKSIFGK
BraTIL4	MVSNIITSLSMTLVLPQSFTRPANTRCSVVRRINSRSHYSDRIICSLENPTGSKEALRKHFVSGFAAILLLSQAGQGVALDLSSRYHNICQLGSASVEGNKPTLPLDDDPEAMMMMMMRGMTAKNFDPVRYSGRWFEVASLKRGFAGQGQEDCHCTQGVYTFDMKEPAIRVDTFCVHGSPDGYITGIRGKVQCVGAQDLEKTETDLEKQEMIKEKCYLRFPTIPFIPKLPYDVIATDYDNYALVSGAKDRSFVQVYSRTPNPGPEFIAKYKDYLAQFGYDPEKIKDTPQDCEVMSDGQLAAMMSMPGMEKTLTNQFPDLELRKSVQFDPFTSVFETLKKLVPLYFK
BraTIL5	MTSTEMKAVKGLDLERYMGRWYEIASFPSRFQPKDGVDTRATYTLNPDGTVHVLNETWNGGKRGFIQGSAYKADPKSDEAKLKVKFFVPPFLPVIPVTGDYWVLYIDPEYQHAVIGQPSRSYLWVKGVWWLKSIFGK
BjTIL1	MKLNFEKMMYVKVLMMVIAIWFVPMTYSNGAKAPAGDVAEAPGTDRFNNDWYDARATFYGDIHGGDTQKKKEEEKMTTQNKEMEVVKDLDLERYMGRWYEIASLPSIFQPKNGIDTRATYTLNPDGTVHVLNETWNGGKRAFIQGSAYKTDPKSDEAKFKVKFYVPPFLPIIPVTGDYWVLYIDPEYQHAVIGQPSRSYLWILSRTAHVEEETYKQLLQKAVEEGYDVSKLHKTPQSDTPPESNAAPDDTKGVWWFKSMFGK
BjTIL2	MTTEKKEMEVVKGLDLERYMGRWYEIASFPSRFQPKNGADTRATYTLNPDGTVKVLNETWDGGKRGFIQGSAFKTDPKSDEAKFKVRFYVPPFLPIIPVTGDYWVLYIDPEYQHAVIGQPSRSYLWILSRTAHVEEETYKQLVEKAVEQGYDVSKLHKTAQSDTPPESDAAPDDTKGIWWLKSIFGK
BjTIL3	MVSNIITSLSMTLVLPQSFTRPANTRCSVVRRINSRSHYSDRIICSLENPTGSKEALRKHFVSGFAAILLLSQAGQGVALDLSSRYHNICQLGSASVEGNKPTLPLDDDPEAMMMMMMRGMTAKNFDPVRYSGRWFEVASLKRGFAGQGQEDCHCTQGVYTFDMKEPAIRVDTFCVHGSPDGYITGIRGKVQCVGAQDLEKTETDLEKQEMIKEKCYLRFPTIPFIPKLPYDVIATDYDNYALVSGAKDRSFVQVYSRTPNPGPEFIAKYKDYLAQFGYDPEKIKDTPQDCEVMSDGQLAAMMSMPGMEKTLTNQFPDLELRKSVQFDPFTSVFETLKKLVPLYFK
BjTIL4	MTTTEKKEMQVVKGLDLERYMGRWYEIASFPSRFQPKNGADTRATYTLNPDGTVHVLNETWDGGKRGFIQGSAYKADPKSDEAKLKVRFLVPPFLPLFPVTGDYWVLYIDPEYQHAVVGQPSRNYLWILSRTAHLEEETYKQLVEKAVEEGYDASKLHKTPQSDAPPESNTAPDDTKGVWWLKSIFGK
BjTIL5	MTTAKKAMEVVKNLDLERYMGRWYEIASFPSIFQPKNGVDTRATYALNPDGTVHVLNETWNGGKRAFIQGSAYKTDPKSDEAKFKVKFYVPPFLPIIPVTGDYWVLYIDPEYQHAVIGQPARSSLWILSRTAHVEEETYKQLVEKAVEEGYDVSKLHKTPQSDTPPESNAAPDDTKGVWWFKSMFGK
BjTIL6	MATEKKEMEVVKGLDLERYMGRWYEIASFPSRFQPKDGVDTRATYTLNPDGTVKVLNETWNGGKRGFIQGSAFKTDPKSDEAKFKVRFYLPPFLPIIPVTGDYWVLYIDPEYQHAVIGQPSRSYLWILSRTAHMEEETYKELVEKAVEQGYDVSKLHKTPQSDTPPESNAAPDDTKGIWWLKSIFGK
BnTIL1	MMYVKVLMMVIAIWFVPMTYSNGAEAPAGDVAEAPGADAFNNDWYDARSTFYGDIHGGDTLKKKEEEKMTTQNKEMEVVKDLDLERYMGRWYEIASFPSIFQPKNGIDTRATYTLNPDGTVDVLNETWNSGKRVFIQGSAYKTDPKSDEAKFKVKFYVPPFLPIIPVTGDYWVLYIDPEYQHAVIGQPSRSYLWILSRTAHVEEETYKQLLEKAVEEGYDVSKLHKTPQSDTPPESNAAPNDTKDQMLK
BnTIL2	MTTQKKEMEVVKDLDLERYMGRWYEIASFPSIFQPKNGVDTRATYTLNPDGTVHVLNETWNGGKRAFIQGSAYKTDPKSDEAKFKVKFYVPPFLPIIPVTGDYWVLYIDPEYQHAVIGQPSRSYLWILSRTAHVEEETYKQLLQKAVEEGYDGDTPPESNAAPDDTKGVWWFKSMFGK
BnTIL3	MTTEKKEMEVVKGLDLERYMGRWYEIASFPSRFQPKNGADTRATYTLNPDGTVKVLNETWDGGKRGFIQGSAFKTDPKSDEAKFKVRFYVPPFLPIIPVTGDYWVLYIDPEYQHAVIGQPSRSYLWILSRTAHVEEETYKQLVEKAVEQGYDVSKLHKTAQSDTPPESDAAPDDTKGIWWLKSIFGK
BnTIL4	MVSNIITSLSMTLVLPQSFTRPANTRCSVVRRINSRSHYSDRIICSLENPTESKEALRKHFVSGFAAILLLSQAGQGVALDLSSRYHNICQLGSASVEGNKPTLPLDDDPEAMMMMMMRGMTAKNFDPVRYSGRWFEVASLKRGFAGQGQEDCHCTQGVYTFDMKEPAIRVDTFCVHGSPDGYITGIRGKVQCVGAQDLEKTETDLEKQEMIKEKCYLRFPTIPFIPKLPYDVIATDYDNYALVSGAKDRSFVQVYSRTPNPGPEFIAKYKDYLAQFGYDPEKIKDTPQDCEVMSDGQLAAMMSMPGMEKTLTNQFPDLELRKSVQFDPFTSVFETLKKLVPLYFK
BnTIL5	MTSTEKKDMNAVKGLDLERYMGRWYEIASFPSRFQPKDGVDTRATYTLNPDGTVHVLNETWNGGKRGFIQGSAYKADPKSDEAKLKVKFFVPPFLPVIPVTGDYWVLYIDPQYQHAVIGQPSRSYLWILSRTAHMEEETYKQLVEKAVEEGYDVSKLHKTPQSDTPPESNTAPDDTKGVWWLKSIFGK
BnTIL6	MTTQKKEMEVVKDLDLERYMGRWYEIASFPSIFQPKNGVDTRATYTLNPDGTVDVLNETWNGGKRAFIQGSAYKTDPKRDEAKFKVKFYVPPFLPIIPVTGDYWVLYIDPEYQHAVIGQASRSYLWILSRTAHVEEETYKQLLEKAVEEGYDVSKLHKTPQSDTPPESNAAPDDTKDQMLK
BnTIL7	MTTQKKGMEVVKDLDLERYMGRWYEIASFPSIFQPKNGVDTRATYTLNPDGTVHVLNETWNGGKRAFIQGSAYKTDPKSDEAKFKVKFYVPPFLPIIPVTGDYWVLYIDPDYQHAVIGQPSRSYLWILSRTAHVEEETYKQLLEKAVEEGYDVSKLHKTPQSDTPPESNAAPDDTKGIWWFKSMFGK
BnTIL8	MTSTEMKAVKGLDLERYMGRWYEIASFPSRFQPKDGVDTRATYTLNPDGTVHVLNETWNGGKRGFIQGSAYKADPKSDEAKLKVKFFVPPFLPVIPVTGDYWVLYIDPEYQHAVIGQPSRSYLWILSRTAHMEEETYKQLVEKAVEEGYDVSKLHKTPQSDTPPESNTAPDDTKGVWWLKSIFGK
OsTIL1	MAAAAVEKKSGSEMTVVRGLDVARYMGRWYEIASLPNFFQPRDGRDTRATYALRPDGATVDVLNETWTSSGKRDYIKGTAYKADPASDEAKLKVKFYLPPFLPVIPVVGDYWVLYVDDDYQYALVGEPRRKDLWILCRQTSMDDEVYGRLLEKAKEEGYDVEKLRKTPQDDPPPESDAAPTDTKGTWWFKSLFGK
OsTIL2	MVLALLLGSSSSSLAAPHPACSSRRKCRPAGRNNFRCSLHDKVPLNAHGVLSTKLLSCLAASLVFISPPCQAIPAETFVQPKLCQVAVVAAIDKAAVPLKFDSPSDDGGTGLMMKGMTAKNFDPIRYSGRWFEVASLKRGFAGQGQEDCHCTQGVYSFDEKSRSIQVDTFCVHGGPDGYITGIRGRVQCLSEEDMASAETDLERQEMIKGKCFLRFPTLPFIPKEPYDVLATDYDNYAVVSGAKDTSFIQIYSRTPNPGPEFIEKYKSYAANFGYDPSKIKDTPQDCEVMSTDQLGLMMSMPGMTEALTNQFPDLKLSAPVAFNPFTSVFDTLKKLVELYFK
OsTIL3	MKVVRNLDLERYMGRWYEIACFPSRFQPRDGTNTRATYTLAGDGAVKVLNETWTDGRRGHIEGTAYRADPVSDEAKLKVKFYVPPFLPIFPVVGDYWVLHVDDAYSYALVGQPSLNYLWILCRQPHMDEEVYGQLVERAKEEGYDVSKLKKTAHPDPPPETEQSAGDRGVWWIKSLFGR
SlTIL1	MTTKEMEVVKNLDVEKYMGRWYEIASFPSRNQPKDGVNTRATYTLNQDGTVHVLNETWSGGKRGSIEGTAYKADPKSDEAKLKVKFYIPPFLPIIPIVGDYWVLYIDDDYQYALIGQPSKKYLWILCRQPHLDEEIYNQLVEKAKEVGYDVSKLHKTPQADPPPDGEDAPKDTKGFWWIKSILGK
SlTIL2	MATKVMEVVKNLDLKRYMGRWYEIASFPSRFQPKDGVDTRATYTLNSDGTVHVLNETWCNGKRGFIEGTAYKADPNSDEAKLKVRFYVPPFLPIIPVTGDYWVLYIDEDYQYALIGQPSRRYLWILSRQTRLDDEIYNQLVEKAKEEGYDVSKLHKTPQSDSPPDSEDSPKDTKGIWWIKSILGK
SlTIL3	MVCYNLVAQQSPPILVQSQYPSKPRGLSVKVVSSCCTECPIFGKVEVKHVISGLAASILFLSQSSMAFAADLPHYNSVFQLANVADSMPTLPLEKGNDGGKLMMMRGMTAKDFDPIRYSGRWFEVASLKRGFAGQGQEDCHCTQGIYTVDMNAPAIQVDTFCVHGGPDGYITGIRGRVQCLNEEDKEKDETDLERQEMIREKCYLRFPTLPFIPKEPYDVIATDYDNFALVSGAKDKSFVQIYSRTPNPGPEFIDRYKNYLASFGYDPSKINDTPQDCEVKTTSQLSAMMSMSGMQQALNNQFPDLELRRPVQFNPFTSVFETLKKLAELYFK
