# Supplementary material for: Analysis of the TIL gene family in Brassicaceae species and functional study of BrTIL1 in cold tolerance
Source: Front Plant Sci. 2026 Feb 27;17:1794987. doi: 10.3389/fpls.2026.1794987 (PMC12982346; doi:10.3389/fpls.2026.1794987)
Supplement: Supplementary file 5 [file Table3.xlsx]

## Sheet: Sheet1
Table S3: Number and types of cis-acting elements in TIL genes
	cis-regulatory element involved in endosperm expression	element involved in differentiation of the palisade mesophyll cells	cis-acting regulatory element related to meristem expression	cis-acting regulatory element involved in zein metabolism regulation	cis-acting element involved in cell cycle regulation	MYB binding site involved in light responsiveness	binding site of AT-rich DNA binding protein (ATBP-1)	cis-acting regulatory element	gibberellin-responsive element	cis-acting element involved in gibberellin-responsiveness	auxin-responsive element	cis-acting regulatory element involved in auxin responsiveness	cis-acting regulatory element involved in the MeJA-responsiveness	cis-acting element involved in the abscisic acid responsiveness	cis-acting element involved in salicylic acid responsiveness	cis-acting element involved in low-temperature responsiveness	MYB binding site involved in drought-inducibility	cis-acting regulatory element essential for the anaerobic induction	cis-acting element involved in defense and stress responsiveness	part of a module for light response	part of a light responsive element	part of a conserved DNA module involved in light responsiveness	light responsive element	cis-acting regulatory element involved in light responsiveness	cis-acting regulatory element involved in circadian control	cis-acting element involved in light responsiveness
AtTIL	1	0	1	1	0	0	0	1	1	0	0	0	0	4	1	0	1	5	0	2	5	0	0	7	0	1
BrTIL1	0	0	0	2	0	0	0	0	1	0	1	0	4	5	0	1	0	3	0	0	0	1	0	6	0	0
BrTIL2	0	1	0	0	0	0	0	0	0	0	1	1	4	4	0	1	0	1	0	0	0	4	1	3	0	0
BrTIL3	0	0	1	1	0	1	0	1	0	0	1	0	4	3	1	2	0	1	0	1	3	3	0	3	0	0
BraTIL1	0	1	0	0	0	0	0	0	1	0	0	0	2	1	0	0	0	1	0	0	3	11	4	0	0	0
BraTIL2	0	0	1	0	0	0	0	0	0	0	0	0	4	4	1	0	1	3	0	1	2	2	3	6	0	0
BraTIL3	0	0	1	1	0	0	0	0	1	0	1	0	4	5	1	0	1	0	0	1	5	3	1	5	0	0
BraTIL4	0	0	0	1	1	2	1	0	0	0	1	0	2	1	1	0	0	5	0	0	2	1	3	2	1	0
BraTIL5	0	0	0	1	0	4	1	0	0	0	0	0	2	4	0	0	0	3	0	0	5	5	3	4	0	1
BjTIL1	0	0	0	0	1	0	1	4	0	0	0	0	4	7	1	0	0	1	0	0	0	0	0	7	1	0
BjTIL2	0	0	0	0	0	0	0	1	0	0	0	0	11	5	3	0	0	2	0	0	0	0	0	6	0	0
BjTIL3	0	0	0	0	0	0	0	0	0	2	0	0	8	5	1	2	0	1	0	0	0	0	0	4	0	0
BjTIL4	0	0	0	0	0	0	0	2	0	0	1	0	12	5	0	0	0	4	0	0	0	0	0	5	1	0
BjTIL5	0	0	0	0	0	0	0	0	0	0	4	0	5	3	0	0	0	2	0	0	0	0	0	7	1	0
BjTIL6	0	0	0	0	0	0	0	0	0	1	2	0	11	6	3	0	0	4	0	0	0	0	0	4	1	0
BnTIL1	0	0	0	0	0	0	1	1	0	0	0	0	3	8	1	3	0	7	0	0	0	0	0	4	2	0
BnTIL2	0	0	0	0	0	0	1	2	0	0	0	0	9	3	1	4	0	4	0	0	0	0	0	3	1	0
BnTIL3	0	0	0	0	0	0	0	1	0	0	0	0	11	7	2	0	0	2	0	0	0	0	0	6	0	0
BnTIL4	0	0	0	0	0	0	0	0	0	0	1	0	8	5	1	2	0	1	2	0	0	0	0	4	0	0
BnTIL5	0	0	0	0	0	0	1	4	0	0	0	0	8	4	2	1	0	1	0	0	0	0	0	5	0	0
BnTIL6	0	0	0	0	0	0	0	1	0	0	0	0	7	4	0	1	0	2	0	0	0	0	0	4	1	0
BnTIL7	0	0	0	0	0	0	0	2	0	1	0	1	11	3	0	0	0	4	0	0	0	0	0	4	0	0
BnTIL8	0	0	0	0	1	0	0	2	0	1	1	0	6	4	2	0	0	2	0	0	0	0	0	4	0	1
