# Supplementary material for: Analysis of the TIL gene family in Brassicaceae species and functional study of BrTIL1 in cold tolerance
Source: Front Plant Sci. 2026 Feb 27;17:1794987. doi: 10.3389/fpls.2026.1794987 (PMC12982346; doi:10.3389/fpls.2026.1794987)
Supplement: Supplementary file 6 [file Table4.xlsx]

## Sheet: Sheet1
Table S4: Tandem duplicated gene pairs in the whole genome of Brassica rapa and Brassica napus
Gene 1	Gene 2
Bra020391.1	Bra020393.1
BnaA02g07880D	BnaA02g07900D
BnaC02g10970D	BnaC02g10990D
