# Supplementary material for: Analysis of the TIL gene family in Brassicaceae species and functional study of BrTIL1 in cold tolerance
Source: Front Plant Sci. 2026 Feb 27;17:1794987. doi: 10.3389/fpls.2026.1794987 (PMC12982346; doi:10.3389/fpls.2026.1794987)
Supplement: Supplementary file 7 [file Table5.xlsx]

## Sheet: Sheet1
Table S5: Synteny analysis within the TIL genome
Gene name	Gene name
Brapa02T001218.1	Brapa03T001168.1
Brapa02T001218.1	Brapa10T001760.1
Brapa03T001168.1	Brapa10T001760.1
Bra020391.1	Bra006784.1
Bra020391.1	Bra002674.1
Bra006784.1	Bra002674.1
BjuA006639	BjuA041941
BjuA006639	BjuB048072
BjuA006639	BjuB011793
BjuA006639	BjuB041074
BjuA041941	BjuB048072
BjuA041941	BjuB011793
BjuA041941	BjuB041074
BjuB048072	BjuB011793
BjuB048072	BjuB041074
BjuB011793	BjuB041074
BnaA02g07880D	BnaA03g09920D
BnaA02g07880D	BnaA10g29280D
BnaA02g07880D	BnaC02g10970D
BnaA02g07880D	BnaC09g33600D
BnaA03g09920D	BnaA10g29280D
BnaA03g09920D	BnaC02g10970D
BnaA03g09920D	BnaC09g33600D
BnaA06g20710D	BnaC03g53420D
BnaA10g29280D	BnaC02g10970D
BnaA10g29280D	BnaC09g33600D
BnaC02g10970D	BnaC09g33600D
