# Supplementary material for: Analysis of the TIL gene family in Brassicaceae species and functional study of BrTIL1 in cold tolerance
Source: Front Plant Sci. 2026 Feb 27;17:1794987. doi: 10.3389/fpls.2026.1794987 (PMC12982346; doi:10.3389/fpls.2026.1794987)
Supplement: Supplementary file 8 [file Table6.xlsx]

## Sheet: Sheet1
Table S6: Ka/Ks analysis of five Brassicaceae species
Duplicated gene 1	Duplicated gene 2	Ka	Ks	Ka/Ks
Brapa03T001168.1	Brapa02T001218.1	0.047474813490056465	0.37165611258046327	0.12773855153472877
Brapa02T001218.1	Brapa10T001760.1	0.036584128627541695	0.38593759214863275	0.0947928612599427
Brapa03T001168.1	Brapa10T001760.1	0.042863495287469528	0.45965723156987456	0.0932509973596569
Bra020391.1	Bra006784.1	0.06056408168937569	0.43879221583444666	0.1380245125228614
Bra020391.1	Bra002674.1	0.07537347475120366	0.43120631881023697	0.1747967770026432
Bra006784.1	Bra002674.1	0.055626467202480726	0.47403968694324494	0.11734559095922423
BjuA006639	BjuA041941	0.05235028292088857	0.38610330664181597	0.13558620716360087
BjuA006639	BjuB048072	0.07205537256721656	0.3675746199366557	0.1960292377630259
BjuA006639	BjuB011793	0.028089883458735143	0.18891195758578028	0.148692988086687
BjuA006639	BjuB041074	0.05477537586545021	0.27601480771929243	0.19845085964067866
BjuA041941	BjuB048072	0.050108075984947494	0.40529647349648656	0.12363314082815939
BjuA041941	BjuB011793	0.05240225997036442	0.33335607130640865	0.1571960569519617
BjuA041941	BjuB041074	0.020988544153084925	0.1984593724391533	0.10575738447182641
BjuB048072	BjuB011793	0.07008516813699053	0.37953537086612404	0.18466043883354452
BjuB048072	BjuB041074	0.05999599471910937	0.38018187725531694	0.15780866555829579
BjuB011793	BjuB041074	0.05482980810955776	0.2413245669236383	0.22720359061871812
BnaA02g07880D	BnaA03g09920D	0.06056408168937569	0.43879221583444666	0.1380245125228614
BnaA02g07880D	BnaA10g29280D	0.07088951501213017	0.3695441865917799	0.19182960410209043
BnaA02g07880D	BnaC02g10970D	0.016817521445570777	0.03350173133562053	0.5019896218823067
BnaA02g07880D	BnaC09g33600D	0.06854368911164314	0.41764856592265	0.16411810001123692
BnaA03g09920D	BnaA10g29280D	0.057432872979078925	0.38213496571473066	0.15029473388193795
BnaA03g09920D	BnaC02g10970D	0.054255365483583055	0.4424722082435363	0.12261869666110409
BnaA03g09920D	BnaC09g33600D	0.05063179346497555	0.42630884639293243	0.1187678695700999
BnaA06g20710D	BnaC03g53420D	0.0037461056029421402	0.017205055544634147	0.21773283981698408
BnaA10g29280D	BnaC02g10970D	0.06980330231762806	0.37134767572672533	0.1879729075482252
BnaA10g29280D	BnaC09g33600D	0.004680202395063468	0.187920636556955	0.024905207223715375
BnaC02g10970D	BnaC09g33600D	0.06150213903375798	0.4091635013548657	0.15031188957496344
