# Supplementary material for: Analysis of the TIL gene family in Brassicaceae species and functional study of BrTIL1 in cold tolerance
Source: Front Plant Sci. 2026 Feb 27;17:1794987. doi: 10.3389/fpls.2026.1794987 (PMC12982346; doi:10.3389/fpls.2026.1794987)
Supplement: Supplementary file 9 [file Table7.xlsx]

## Sheet: Sheet1
Table S7.Synteny analysis of TIL genes between five Brassicaceae species and other species
Gene ID	Gene ID
AT5G58070.1	Brapa02T001218.1
AT5G58070.1	Brapa03T001168.1
AT3G47860.1	Bra019518.1
AT5G58070.1	Bra020391.1
AT5G58070.1	Bra006784.1
AT5G58070.1	Bra002674.1
AT3G47860.1	BjuA022753
AT5G58070.1	BjuA006639
AT5G58070.1	BjuA041941
AT5G58070.1	BjuB048072
AT5G58070.1	BjuB011793
AT5G58070.1	BjuB041074
AT3G47860.1	BnaA06g20710D
AT5G58070.1	BnaA02g07880D
AT5G58070.1	BnaA03g09920D
AT5G58070.1	BnaC02g10970D
AT5G58070.1	BnaC09g33600D
Brapa02T001218.1	Bra020391.1
Brapa02T001218.1	Bra006784.1
Brapa02T001218.1	Bra002674.1
Brapa03T001168.1	Bra020391.1
Brapa03T001168.1	Bra006784.1
Brapa03T001168.1	Bra002674.1
Brapa10T001760.1	Bra020391.1
Brapa10T001760.1	Bra006784.1
Brapa10T001760.1	Bra002674.1
Brapa02T001218.1	BjuA006639
Brapa02T001218.1	BjuA041941
Brapa02T001218.1	BjuB048072
Brapa02T001218.1	BjuB041074
Brapa03T001168.1	BjuA006639
Brapa03T001168.1	BjuA041941
Brapa03T001168.1	BjuB048072
Brapa03T001168.1	BjuB011793
Brapa03T001168.1	BjuB041074
Brapa10T001760.1	BjuA006639
Brapa10T001760.1	BjuA041941
Brapa10T001760.1	BjuB048072
Brapa10T001760.1	BjuB011793
Brapa10T001760.1	BjuB041074
Brapa02T001218.1	BnaA02g07880D
Brapa02T001218.1	BnaA03g09920D
Brapa02T001218.1	BnaC02g10970D
Brapa02T001218.1	BnaC09g33600D
Brapa03T001168.1	BnaA02g07880D
Brapa03T001168.1	BnaA03g09920D
Brapa03T001168.1	BnaC02g10970D
Brapa03T001168.1	BnaC09g33600D
Brapa10T001760.1	BnaA02g07880D
Brapa10T001760.1	BnaA03g09920D
Brapa10T001760.1	BnaC02g10970D
Brapa10T001760.1	BnaC09g33600D
Bra020391.1	BjuA006639
Bra020391.1	BjuA041941
Bra020391.1	BjuB041074
Bra006784.1	BjuA006639
Bra006784.1	BjuA041941
Bra006784.1	BjuB048072
Bra006784.1	BjuB011793
Bra006784.1	BjuB041074
Bra019518.1	BjuA022753
Bra002674.1	BjuA006639
Bra002674.1	BjuA041941
Bra002674.1	BjuB048072
Bra002674.1	BjuB041074
Bra020391.1	BnaA02g07880D
Bra020393.1	BnaA02g07900D
Bra002674.1	BnaA02g07900D
Bra020391.1	BnaA03g09920D
Bra006784.1	BnaA03g09920D
Bra002674.1	BnaA03g09920D
Bra019518.1	BnaA06g20710D
Bra020391.1	BnaC02g10970D
Bra006784.1	BnaC02g10970D
Bra002674.1	BnaC02g10990D
Bra006784.1	BnaC09g33600D
Bra002674.1	BnaC09g33600D
BjuA006639	BnaA02g07880D
BjuA006639	BnaA03g09920D
BjuA006639	BnaC02g10970D
BjuA006639	BnaC09g33600D
BjuA041941	BnaA02g07880D
BjuA041941	BnaA03g09920D
BjuA041941	BnaC02g10970D
BjuA041941	BnaC09g33600D
BjuA022753	BnaA06g20710D
BjuB048072	BnaA02g07880D
BjuB048072	BnaA03g09920D
BjuB048072	BnaC02g10970D
BjuB048072	BnaC09g33600D
BjuB011793	BnaA02g07880D
BjuB011793	BnaA03g09920D
BjuB011793	BnaC09g33600D
BjuB041074	BnaA02g07880D
BjuB041074	BnaA03g09920D
BjuB041074	BnaC02g10970D
BjuB041074	BnaC09g33600D
