# Supplementary material for: Analysis of the TIL gene family in Brassicaceae species and functional study of BrTIL1 in cold tolerance
Source: Front Plant Sci. 2026 Feb 27;17:1794987. doi: 10.3389/fpls.2026.1794987 (PMC12982346; doi:10.3389/fpls.2026.1794987)
Supplement: Supplementary file 10 [file Table8.xlsx]

## Sheet: Sheet1
Table S8. Expression profiles of TIL genes in different tissues of five Brassicaceae species.
Gene Name	Root	Stem	Leaf	Flower	Silique
BrTIL1	0	0	-3.73697	0.574343753920013	2.64385618977472
BrTIL2	-2.49818	3.14420956118307	6.93139940629881	8.92462547545951	6.42841042535734
BrTIL3	4.17232749165762	6.92097208384306	7.78184490207946	6.78484420107544	6.30405465161258
BjTIL1	4.1129502893909	5.09351792229144	5.12816965127429	5.84300396562934	5.13056026699676
BjTIL2	5.08253228949639	6.78612584113622	5.34925910990445	4.33156191428463	4.11278352311619
BjTIL3	2.92219784839637	3.81567788936053	5.5968457163694	3.23909248294191	6.44562739548274
BjTIL4	2.53081986991352	3.59955584254637	2.59191872937568	1.52857131887076	2.13060144979056
BjTIL5	5.0774993792976	4.10198617278574	6.83120588735193	7.1330394343824	5.1940870521163
BjTIL6	5.23798429010567	7.14123862551119	6.25551961646775	5.04067329264376	5.03210084316702
BnTIL1	-7.96578428466209	-2.42662547355406	-2.10159814000781	-0.659722595233746	1.36120689023873
BnTIL2	-6.05889368905357	0.344828496997441	0.303342394487331	1.76213616990111	0.655351828612554
BnTIL3	-6.05889368905357	1.80322703643493	1.25761413004954	0.890641243963444	0.832687516439532
BnTIL4	4.01970191444255	6.42948206517701	5.77207039217664	3.6961051278772	6.31074000584861
BnTIL5	2.90823648299689	5.32163952702144	4.45391260364389	6.25519856641969	4.97034751820014
BnTIL6	-5.96578428466209	-0.219269963523624	-1.99424	-0.176250639691727	1.57724753559315
BnTIL7	-2.2584251525812	4.17176726835231	3.70995227069982	5.24355484277846	3.79970902340355
BnTIL8	4.38956681176273	6.16597221741348	5.42924771197614	7.18867785242434	5.92654507170301
