# Supplementary material for: Analysis of the TIL gene family in Brassicaceae species and functional study of BrTIL1 in cold tolerance
Source: Front Plant Sci. 2026 Feb 27;17:1794987. doi: 10.3389/fpls.2026.1794987 (PMC12982346; doi:10.3389/fpls.2026.1794987)
Supplement: Supplementary file 11 [file Table9.xlsx]

## Sheet: Sheet1
Table S9：Expression profiles of TILs genes in Brassica rapa and Brassica napus under varying durations of cold treatment
Gene Name	CK	cold_3h	cold_24h	cold_Re24h
BrTIL1	1.31392560305092	2.61983260539686	5.84135757818329	4.8391299857659
BrTIL2	4.17218849847459	4.67538016986305	5.30329637678885	5.33575808119908
BrTIL3	5.81609598509378	6.71284864708912	6.66881027888311	7.21760254325472
BnTIL1	0	0	0	0
BnTIL2	4.12263130907254	2.71596656478627	2.31415994632115	3.27117580910558
BnTIL3	7.44423636709863	7.02733101501709	6.83088023156592	7.12393273219597
BnTIL4	4.82063547883423	4.58237405639639	4.61657690213733	4.67708809895585
BnTIL5	-0.792033870471569	-1.15083124619419	-0.130648136518162	-0.627927527168932
BnTIL6	-1.44828548447166	-3.74991805154754	-2.29741928419707	-2.21935282149708
BnTIL7	-2.08496205428076	0	-2.31480676379148	-2.78027449376913
BnTIL8	5.13924572788786	4.31692047585179	3.67622866202459	4.50158542425981
